# Supplementary material for: Cell-surface tethered promiscuous biotinylators enable comparative small-scale surface proteomic analysis of human extracellular vesicles and cells
Source: eLife. 2022 Mar 8;11:e73982. doi: 10.7554/eLife.73982 (PMC8983049; doi:10.7554/eLife.73982)
Supplement: Figure 2—source data 1. [file elife-73982-fig2-data1.zip]

Archive with 1 entries (1 files):
- Figure2-Source data 1_Streptavidin (uncropped).png
