# Supplementary material for: Cell-surface tethered promiscuous biotinylators enable comparative small-scale surface proteomic analysis of human extracellular vesicles and cells
Source: eLife. 2022 Mar 8;11:e73982. doi: 10.7554/eLife.73982 (PMC8983049; doi:10.7554/eLife.73982)
Supplement: Source data 1. [file elife-73982-data1.zip]

Archive with 55 entries (54 files):
- WesternBlots/
- WesternBlots/Figure2-Source data 1_Streptavidin (uncropped).png
- __MACOSX/WesternBlots/._Figure2-Source data 1_Streptavidin (uncropped).png
- WesternBlots/Figure4-Source data 1_TotalProtein (raw).tif
- WesternBlots/Figure3-Source data_1_ANPEP (raw).tif
- __MACOSX/WesternBlots/._Figure3-Source data_1_ANPEP (raw).tif
- WesternBlots/Figure2-Source data 1_TotalProtein (uncropped).png
- __MACOSX/WesternBlots/._Figure2-Source data 1_TotalProtein (uncropped).png
- WesternBlots/Figure5-Source data 1_ITIH4 (uncropped).png
- __MACOSX/WesternBlots/._Figure5-Source data 1_ITIH4 (uncropped).png
- WesternBlots/Figure4-Source data 1_FN1 (raw).tif
- __MACOSX/WesternBlots/._Figure4-Source data 1_FN1 (raw).tif
- WesternBlots/Figure4-Source data 1_ABCC1 (raw).tif
- __MACOSX/WesternBlots/._Figure4-Source data 1_ABCC1 (raw).tif
- WesternBlots/Figure3-Source data 1_Vimentin (raw).tif
- __MACOSX/WesternBlots/._Figure3-Source data 1_Vimentin (raw).tif
- WesternBlots/Figure2-Source data 1_TotalProtein (raw).TIF
- WesternBlots/.DS_Store
- __MACOSX/WesternBlots/._.DS_Store
- WesternBlots/Figure4-Source data 1_FN1 (uncropped).png
- __MACOSX/WesternBlots/._Figure4-Source data 1_FN1 (uncropped).png
- WesternBlots/Figure3-Source data 1_GAPDH (uncropped).png
- __MACOSX/WesternBlots/._Figure3-Source data 1_GAPDH (uncropped).png
- WesternBlots/Figure5-Source data 1_ITIH4 (raw).tif
- __MACOSX/WesternBlots/._Figure5-Source data 1_ITIH4 (raw).tif
- WesternBlots/Figure4-Source data 1_ABCC1 (uncropped).png
- __MACOSX/WesternBlots/._Figure4-Source data 1_ABCC1 (uncropped).png
- WesternBlots/Figure5-Source data 1_IGSF8 (uncropped).png
- __MACOSX/WesternBlots/._Figure5-Source data 1_IGSF8 (uncropped).png
- WesternBlots/Figure3-Source data_1_ANPEP (uncropped).png
- __MACOSX/WesternBlots/._Figure3-Source data_1_ANPEP (uncropped).png
- WesternBlots/Figure3-Source data 1_Vimentin (uncropped).png
- __MACOSX/WesternBlots/._Figure3-Source data 1_Vimentin (uncropped).png
- WesternBlots/Figure3-Source data 1 (uncropped).png
- __MACOSX/WesternBlots/._Figure3-Source data 1 (uncropped).png
- WesternBlots/Figure4-Source data 1_ANPEP (raw).tif
- __MACOSX/WesternBlots/._Figure4-Source data 1_ANPEP (raw).tif
- WesternBlots/Figure3-Source data 1_FN1 (uncropped).png
- __MACOSX/WesternBlots/._Figure3-Source data 1_FN1 (uncropped).png
- WesternBlots/Figure4-Source data 1_ANPEP (uncropped).png
- __MACOSX/WesternBlots/._Figure4-Source data 1_ANPEP (uncropped).png
- WesternBlots/Figure3-Source data 1 (raw).tif
- WesternBlots/Figure3-Source data 1_GAPDH (raw).TIF
- WesternBlots/Figure3-Source data 1_FN1 (raw).tif
- __MACOSX/WesternBlots/._Figure3-Source data 1_FN1 (raw).tif
- WesternBlots/Figure2-Source data 1_Streptavidin (raw).TIF
- __MACOSX/WesternBlots/._Figure2-Source data 1_Streptavidin (raw).TIF
- WesternBlots/Figure5-Source data 1_MFGE8 (uncropped).png
- __MACOSX/WesternBlots/._Figure5-Source data 1_MFGE8 (uncropped).png
- WesternBlots/Figure5-Source data 1_IGSF8 (raw).TIF
- __MACOSX/WesternBlots/._Figure5-Source data 1_IGSF8 (raw).TIF
- WesternBlots/Figure5-Source data 1_MFGE8 (raw).tif
- __MACOSX/WesternBlots/._Figure5-Source data 1_MFGE8 (raw).tif
- WesternBlots/Figure4-Source data 1_TotalProtein (uncropped).png
- __MACOSX/WesternBlots/._Figure4-Source data 1_TotalProtein (uncropped).png
